# Supplementary material for: Aqueous Liquid-Liquid Phase Separation of Natural and Synthetic Polyguanidiniums
Source: Polymers (Basel). 2019 Apr 9;11(4):649. doi: 10.3390/polym11040649 (PMC6523547; doi:10.3390/polym11040649)
Supplement: Supplementary file 1 [file polymers-11-00649-s001.zip]

Archive with 7 entries (6 files):
- Supplemental Table S1.docx
- __MACOSX/
- __MACOSX/._Supplemental Table S1.docx
- Video S1 Salmine condensation and phase separation.mov
- __MACOSX/._Video S1 Salmine condensation and phase separation.mov
- Supplemental Figure S1.docx
- __MACOSX/._Supplemental Figure S1.docx
